# Supplementary material for: Insulin-like Growth Factor-1 (IGF-1) Related Drugs in Pain Management
Source: Pharmaceuticals (Basel). 2023 May 18;16(5):760. doi: 10.3390/ph16050760 (PMC10224460; doi:10.3390/ph16050760)
Supplement: Supplementary file 1 [file pharmaceuticals-16-00760-s001.zip]

Archive with 1 entries (1 files):
- pharmaceuticals-2274544-supplementary.pdf
